# Supplementary material for: Effect of Low Light on Photosynthetic Performance of Tomato Plants—Ailsa Craig and Carotenoid Mutant Tangerine
Source: Plants (Basel). 2023 Aug 20;12(16):3000. doi: 10.3390/plants12163000 (PMC10459318; doi:10.3390/plants12163000)
Supplement: Supplementary file 1 [file plants-12-03000-s001.zip]

Archive with 1 entries (1 files):
- Suppl mat Plants 2023.pdf
